# Supplementary material for: Combination of Antidepressants and Chemotherapeutic Agents to Overcome P-Glycoprotein-Mediated Resistance in Cancer Patients: A Systematic Review
Source: Med Sci (Basel). 2026 Mar 7;14(1):126. doi: 10.3390/medsci14010126 (PMC13028393; doi:10.3390/medsci14010126)
Supplement: Supplementary file 1 [file medsci-14-00126-s001.zip]

Archive with 1 entries (1 files):
- medsci-4122593-supplementary.pdf
